# Supplementary material for: Takotsubo Syndrome Occurring after mRNA COVID-19 Vaccination in a Patient with Graves’ Disease
Source: Medicina (Kaunas). 2022 Dec 31;59(1):94. doi: 10.3390/medicina59010094 (PMC9861603; doi:10.3390/medicina59010094)
Supplement: Supplementary file 1 [file medicina-59-00094-s001.zip]

Archive with 3 entries (3 files):
- Supplement video S1.avi
- Supplement video S2.mp4
- Supplement video S3.avi
